# Supplementary material for: Risk Assessment of Heavy Metals in Sediment Samples from the Mae Chaem River, Chiang Mai, Thailand
Source: Toxics. 2023 Sep 14;11(9):780. doi: 10.3390/toxics11090780 (PMC10534551; doi:10.3390/toxics11090780)
Supplement: Supplementary file 1 [file toxics-11-00780-s001.zip]

Archive with 1 entries (1 files):
- toxics-2599154-supplementary.pdf
